# Supplementary material for: Fecal Calprotectin in Patients with Crohn’s Disease: A Study Based on the History of Bowel Resection and Location of Disease
Source: Diagnostics (Basel). 2024 Apr 22;14(8):854. doi: 10.3390/diagnostics14080854 (PMC11049016; doi:10.3390/diagnostics14080854)
Supplement: Supplementary file 1 [file diagnostics-14-00854-s001.zip]

Archive with 3 entries (3 files):
- diagnostics-2951818-Suppl Figure S1.pdf
- diagnostics-2951818-Suppl Figure S2.jpg
- diagnostics-2951818-Suppl Tables.pdf
